# Supplementary material for: A Multicenter Epidemiological Study on Second Malignancy in Non-Syndromic Pheochromocytoma/Paraganglioma Patients in Italy
Source: Cancers (Basel). 2021 Nov 20;13(22):5831. doi: 10.3390/cancers13225831 (PMC8616182; doi:10.3390/cancers13225831)
Supplement: Supplementary file 1 [file cancers-13-05831-s001.zip]

Archive with 2 entries (1 files):
- cancers-1465083-supplementary/
- cancers-1465083-supplementary/cancers-1465083-supplementary Table S1.pdf
